# Supplementary material for: Prevalence of Histological Transformation in First-Line Osimertinib Non-Small Cell Lung Cancers: Case Series and Literature Review
Source: Int J Mol Sci. 2025 Oct 28;26(21):10462. doi: 10.3390/ijms262110462 (PMC12609510; doi:10.3390/ijms262110462)
Supplement: Supplementary file 1 [file ijms-26-10462-s001.zip]

Archive with 1 entries (1 files):
- ijms-3867801-supplementary.xlsx
