# Supplementary material for: Prevalence of Histological Transformation in First-Line Osimertinib Non-Small Cell Lung Cancers: Case Series and Literature Review
Source: Int J Mol Sci. 2025 Oct 28;26(21):10462. doi: 10.3390/ijms262110462 (PMC12609510; doi:10.3390/ijms262110462)
Supplement: Supplementary file 1 [file ijms-26-10462-s001.zip › ijms-3867801-supplementary.xlsx]

## Sheet: Table S1
TP53 Sanger sequencing primers
Exon	Forward primer	Reverse primer
4	cct ggt cct ctg act gct ct	GCC AGG CAT TGA AGT CTC AT
5	gcc gtc ttc cag ttg ctt ta	GCA ACC AGC CCT GTC GTC
6	aga gac gac agg gct ggt t	CTG GAG GGC CAC TGA CAA
7	tgc ttg cca cag gtc tcc	GGT CAG AGG CAA GCA GAG G
8	tgg gac agg tag gac ctg att	TGC TAG GAA AGA GGC AAG GA
9	gga gac caa ggg tgc agt ta	CCC CAA TTG CAG GTA AAA CA

## Sheet: Table S2
EGFR mutated lung adenocarcinomas
Case ID	Sex	Age	Material	Specimen site	Diagnosis	EGFR alteration	PD-L1	Availability of rebiopsy
1	F	72	Citology	lung	ADC	p.(L747_p753>S)/ p.(L747_T751delREAT)*	0.02	YES
2	F	58	Biopsy	lung	ADC	Del19**	0.02	YES
3	M	78	Histology	lymph node	ADC	Del19**	0	YES
4	M	51	Biopsy	lung	ADC	p.(E746_A750delELREA)*	0.01	YES
5	F	88	Biopsy	lung	ADC	Del19**	Neg	YES
6	F	52	Citology	pleural liquid	ADC	p.(E746_A750del)	0.45	YES
7	M	52	Citology	pleural liquid	ADC	p.(L858R)	0.1	YES
8	F	66	Biopsy	lymph node	ADC	p.(L858R)	0.2	YES
9	F	83	Citology	lung	ADC	p.(L858R)	0.2	YES
10	M	34	Histology	hepatic tissue	ADC	p.(E746_A750>QP)/p.(E746_S752delELREATS)*	0.95	YES
11	F	72	Citology	pleural liquid	ADC	p.(E746_A750del)	0.7	YES
12	M	61	Biopsy	bone	ADC	p.(E746_T751delinsL)	NEG	YES
13	F	66	Biopsy	lung	ADC	p.(L858R)	0.1	YES
14	F	69	Biopsy	lung	ADC	p.(L858R)	Neg	YES
15	F	54	Biopsy	lung	ADCSCC	p.(V834L) + p.(L858R)	0.3	YES
16	F	45	Biopsy	diaphragm	ADC	p.(L747_S752delinsP	na	YES
17	M	67	Biopsy	lung	ADC	p.(E746_A750del)	0.03	YES
18	F	65	Biopsy	lung	ADC	p.(E746_A750del)	0.05	YES
19	F	64	Citology	lung	ADC	p.(E746_A750del)	0.01	YES
20	M	59	Biopsy	bone	ADC	p.(E746_A750del)	neg	YES
21	F	45	Biopsy	bone	ADC	p.(E746_A750del)	0.1	YES
22	F	67	Biopsy	bone	ADC	p.(E746_A750del)	0.15	YES
23	F	86	Citology	pleural liquid	ADC	p.(L858R)	0.01	YES
24	F	60	Biopsy	pleura	ADC	p.(E746_A750del)	NA	YES
25	M	85	Biopsy	lung	ADC	p.(E746_A750del)	NA	YES
26	M	70	Biopsy	pleura	NSCLC	p.(E746_A750del)	0.7	YES
27	M	69	Biopsy	sacral lesion	ADC	p.(L747_P7563>S/p.(L747_t751delLREAT)*	Neg	YES
28	M	66	Biopsy	pleural liquid	ADC	p.(L858R)	Neg	YES
29	F	65	Citology	lung	ADC	p.(E746_A750del)	0.01	YES
30	M	64	Biopsy	pleura	ADC	p.(L858R) + p.(A871G)	NA	YES
31	M	36	Biopsy	lung	ADC	p.(E746_A750del)	Neg	YES
32	M	35	Citology	lung	ADC	p.(E746_A750del)	0.7	YES
33	M	91	Citology	pleural liquid	ADC	p.L747_A750>P/p.L747_S752del L1	0.1	NO
34	F	89	Citology	lung	ADC	p.(E746_A750del)	NA	NO
35	F	88	Citology	pleural liquid	ADC	Del19**	0.3	NO
36	M	86	Biopsy	lung	ADC	p.(L747_E749delRE)*	Neg	NO
37	F	86	Citology	pleural liquid	ADC	p.(L858R)	0.03	NO
38	M	86	Biopsy	pleura	ADC	p.(L858R)	0.15	NO
39	M	84	Biopsy	lung	ADC	p.(E746_A750delELREA)*	0.8	NO
40	F	84	Biopsy	lung	ADC	p.(L858R)	0.95	NO
41	F	84	Citology	pleural liquid	ADC	p.(L858R)	0.2	NO
42	F	83	Citology	pleural liquid	ADC	Del19**	Neg	NO
43	M	83	Citology	liquid pericardic	ADC	p.(L858R)	0.6	NO
44	F	82	Biopsy	lung	ADC	p.(L858R)	0.2	NO
45	F	81	Biopsy	pleura	ADC	p.(E746_S752>V)	0.2	NO
46	F	80	Biopsy	pleura	ADC	p.(L858R)	0.01	NO
47	F	80	Biopsy	lung	ADC	p.(L858R)	0.3	NO
48	F	80	Biopsy	lung	ADC	p.(L747_P753delinsS)	0.03	NO
49	M	80	Biopsy	hepatic tissue	ADC	p.(L858R)	0.8	NO
50	F	79	Biopsy	lung	ADC	p.E746_T751>A	0.01	NO
51	M	78	Biopsy	lung	ADC	p.(L858R)	NV	NO
52	M	78	Biopsy	pleura	ADC	p.(E746_A750del)	0.4	NO
53	F	78	Citology	lymph node	ADC	p.(L858R)	NA	NO
54	F	77	Biopsy	bone	ADC	p.(L858R)	Neg	NO
55	F	77	Citology	pleural liquid	ADC	p.(L858R)	0.7	NO
56	M	76	Biopsy	lung	ADC	p.(L858R)	0.55	NO
57	M	76	Biopsy	pleura	ADC	p.(L858R)	0.4	NO
58	M	76	Biopsy	lung	ADC	p.(L858R)	0.02	NO
59	F	75	Citology	lung	ADC	p.(L858R)	NA	NO
60	M	75	Biopsy	lung	ADC	mutp.(L747_P753>S/p.(L747_T751delLREAT)*	0.6	NO
61	F	75	Biopsy	lung	ADC	p.(E746_A750del)	0.01	NO
62	F	75	Citology	lung	ADC	p.(E746_A750del)	Neg	NO
63	F	74	Biopsy	pleura	ADC	p.(L858R)	0.03	NO
64	F	74	Biopsy	lung	ADC	p.(L858R) + p.(S768I)	0.8	NO
65	F	74	Citology	lung	ADC	p.(L747_P753>N/p.(L747_T751delLREAT)*	0.2	NO
66	F	73	Biopsy	lung	ADC	p.(E746_S753delinsV)	0.2	NO
67	M	72	Biopsy	lung	ADC	Del19**	0.15	NO
68	F	71	Citology	lymph node	ADC	p.(E746_A750del)	0.25	NO
69	M	70	Biopsy	lung	ADC	p.(E746_A750del)	0.05	NO
70	F	70	Citology	lung	ADC	p.(L858R)	Neg	NO
71	M	69	Citology	pleural liquid	ADC	p.(L858R)	NA	NO
72	F	69	Citology	lung	ADC	p.(E746_A750del)	Neg	NO
73	F	68	Biopsy	lung	ADC	Del19**	Neg	NO
74	F	67	Citology	pleura	ADC	p.(E746_A750del)	0.02	NO
75	M	67	Biopsy	pleura	ADC	p.(E746_A750del)	0.3	NO
76	F	66	Biopsy	lung	ADC	p.(L858R)	0.4	NO
77	M	66	Citology	lung	ADC	p.(E746_A750delELREA)*	0.3	NO
78	F	65	Citology	lung	ADC	p.(E746_A750del)	0.7	NO
79	F	64	Citology	lung	ADC	p.(E746_A750del)	0.1	NO
80	M	64	Biopsy	lung	ADC	p.(L858R)	0.08	NO
81	M	63	Biopsy	bone	ADC	Del19**	NA	NO
82	F	62	Citology	bone	ADC	p.(L858R)	Neg	NO
83	F	62	Biopsy	lung	ADC	p.(L858R)	0.1	NO
84	F	61	Biopsy	lung	ADC	p.(L858R)	0.2	NO
85	F	60	Biopsy	lung	ADC	p.(L858R)	0.7	NO
86	M	60	Biopsy	lung	ADC	p.(E746_A750del)	0.1	NO
87	F	58	Biopsy	hepatic tissue	ADC	p.(E746_A750del)	0.02	NO
88	F	57	Biopsy	lung	NSCLC	p.(L747_T751del)	0.1	NO
89	F	57	Biopsy	lung	ADC	p.(E746_A750delELREA)*	0.3	NO
90	F	57	Biopsy	lung	ADC	p.(L858R)	0.85	NO
91	F	56	Histology	lymph node	ADC	p.(L858R)	0.15	NO
92	M	55	Biopsy	lung	ADC	p.(L747_A750>P/L747_S752delREATS)*	NA	NO
93	M	55	Citology	lung	ADC	p.(E746_A750del)	NV	NO
94	F	54	Biopsy	pleura	ADC	p.(L747_P753>S/p.(L747_T751delLREAT)*	NA	NO
95	F	53	Citology	lung	ADC	p.(E746_A750del)	0.1	NO
96	F	52	Citology	lung	ADC	Del19**	0.05	NO
97	M	52	Citology	lung	ADC	Del19**	NA	NO
98	F	48	Citology	lymph node	ADC	p.(L858R)	0.45	NO
99	M	47	Biopsy	lung	ADC	p.(E746_A750del)	Neg	NO
100	M	45	Citology	lung	ADC	p.(E746_A750del)	0.4	NO
										*The employed diagnostic test was not able to discriminate between these types of EGFR exon 19 deletions
										**The presence of EGFR exon 19 deletion was identified by using a real-time PCR assay not able to characterize the specific alteration type.
										NA, Not available; ADC; adenocarcinoma; Del, deletion; Neg, negative.
